# Supplementary material for: Prediction Model of Osteonecrosis of the Femoral Head After Femoral Neck Fracture: Machine Learning–Based Development and Validation Study
Source: JMIR Med Inform. 2021 Nov 19;9(11):e30079. doi: 10.2196/30079 (PMC8663504; doi:10.2196/30079)
Supplement: Multimedia Appendix 1 [file medinform_v9i11e30079_app1.xlsx]

## Sheet: Variables and Definitions
变量大类	Type of variable	Variable Name	Values	Definition&illustration
Demographic information	Categorical variable	Gender	1=Male, 2=Female	-
		Injured side	1=Left, 2=Rght	-
		Smoking	0=No, 1=Yes	Those who smoke more than 1 cigarette per day for more than 6 months are considered to be smoking.
		Drinking	0=No, 1=Yes	Those who drink more than once a week for more than 1 year are considered to be drinking.
Fracture related		Injury cause	1=Low energy, 2=High energy	Injury causes are classified into two categories: low energy and high energy. Low energry refers to the fracture occurred under the state of nonhigh speed driving, or the height of center of gravity of fracture is not higher than that of self-standing.
		Fracture position	1=Subcapital, 2=Neck-to-head, 3=Mid-neck, 4=Basal	The specific location of the femoral neck where the fracture occurred.
		Impaction	0=No, 1=Yes	Whether the fracture segments embedded with each other or not, which were assessed by preoperative X-ray.
		Preoperative displace	0=Non, 1=Displace, 2=Displace and rotation	Whether the fracture segments were displaced, or displaced combined with rotation (deflection), which were assessed by X-ray or CT.
		Garden classification	1=level I, 2=level II, 3=level III, 4=level IV	According to Garden Classification, fractures were divided into four categories according to the extent of fracture segment displacement, which were assessed by preoperative X-ray.
		Vn angle	1=level I, 2=level II, 3=level III, 4=level IV	The angle between the fracture line and vertical line of the femoral neck axis. It was estimated based on the vertical of the neck axis classification.
Preoperative biochemical characteristics		TP	1=Low, 2=Normal, 3=High	The normal reference range: 60～80g/L or 6.0～8.5g/dl.
		ALB	1=Low, 2=Normal	The normal reference range: 35～51g/L or 3.5～5.1g/dl.
		ALB/GLB	1=Low, 2=Normal	The normal reference range: 1.5-2.5.
		T-bill	1=Normal, 2=High	The normal reference range: 5.13～22.24μmol/L or 0.3～1.3mg/dl.
		ALT	1=Normal, 2=High	The normal reference range: 0～40U/L.
		AST	1=Normal, 2=High	The normal reference range: 0～40U/L.
		Creatinine	1=Low, 2=Normal, 3=High	The normal reference range: (male) 54～106μmoI/L; (female) 44～97μmol/L.
		Uric acid	1=Low, 2=Normal, 3=High	The normal reference range: (male) 200～416μmol/L; (female) 150～357μmol/L.
		Urea nitrogen	1=Low, 2=Normal, 3=High	The normal reference range: 2.86～7.14mmol/L.
Preoperative routine blood parameters		RBC	1=Low, 2=Normal, 3=High	The normal reference range: (male) (4.5～5.5)×109/L; (female) (4.0～5.0)×109/L.
		WBC	1=Low, 2=Normal, 3=High	The normal reference range: (4.0～10.0)×109/L.
		Hb	1=Low, 2=Normal, 3=High	The normal reference range: (male) 120～165g/L; (female) 110~150g/L.
		Platelets	1=Low, 2=Normal, 3=High	The normal reference range: (100～350)×109/L.
		HCT	1=Low, 2=Normal, 3=High	The normal reference range: (male) 0.42~0.49; (female) 0.37~0.43.
Preoperative coagulation parameters		PT	1=Low, 2=Normal, 3=High	The normal reference range: 12.0~14.0.
		FIB	1=Low, 2=Normal, 3=High	The normal reference range: 2-4g/L.
		APTT	1=Low, 2=Normal	The normal reference range: 32~43s.
		INR	1=Normal, 2=High	The normal reference range: 0.8~13s.
		Type of anesthesia	1=Local, 2=General	Referred to local anesthesia and general anesthesia, respectively.
		Surgical method	1=Three cannulated screw, 2=Four cannulated screw, 3=DHS+cannulated screw, 4=Plate+cannulated screw	In this study, there are four types of internal fixation: 1.Three half threaded cannulated screws implanted in parallel; 2.Four half threaded cannulated screws implanted in parallel; 3.One half threaded cannulated screw implanted together with Dynamic Hip Screw system; 4.One half threaded cannulated screw implanted together with a locking compression plate.
Postoperative related characteristics		Reduction quality	1=Good, 2=Poor	Reduction quality of surgery, according to garden alignment index. A garden index between 160 and 180 after reduction is considered good.
		Lowell curve	0=No, 1=Yes	An S-shaped curve formed by the convex surface of the femoral head and the concave surface of the femoral neck. The curve is not smooth at any position of the anteroposterior or lateral X-ray positions, indicating that anatomical reduction has not been achieved.
		Gotfried reduction	1=Anatomic reduction,2=Negative,3=Positive	A displaced subcapital femoral position. The proximal fracture fragment (femoral neck and head) is medially displaced to the upper medial edge of the distal femoral neck fragment.
		Surgical treatment	1=Open, 2=Close	Whether the capsula articularis coxae is open during the operation.
		Femoral neck shortening	0=No, 1=Yes	Assessed by comparing the final follow-up anterior-posterior X-rays of the injured hip with the contralateral uninjured hip on anteriorposterior X-rays taken at the time of the injury. the gap >2mm would be assessed "shortening".
		Implant removal	0=No, 1=Yes	Whether to remove the internal fixation after discharge.
	Continuous variable	ACCI	——	Quantifies comorbidities based on the number and severity of diseases in patients of different ages. Age scoring criteria: age less than 50 is counted as 0 points; 50-59 years old is counted as 1 point; 60-69 years old is counted as 2 points; and 70-79 years old is counted as 3 points.
		Age	——	Age at the time of injury, limited to 18-75.
		Vas score	——	A continuous scale for self-reported pain intensity in people above 6 years old. In this study, we used the mechanical VAS.
		Time to surgery	——	Time interval from injury to the beginning of surgery, in hours.
Surgery related parameters		ASA grade	——	Preoperative risk and anesthesia assessment according to American Society of Anesthesiologists (ASA) Physical Status Classification System, limited to 1 to 3.
Follow-up information		Interval to part weightbearing	——	Time interval from discharge to the beginning of walking on the ground, in months.
		Interval to weightbearing	——	Time interval from discharge to the day that patient began to walk independently, in months.
